# Supplementary material for: Hard–Soft Core–Shell Architecture Formation from Cubic Cobalt Ferrite Nanoparticles
Source: Nanomaterials (Basel). 2023 May 19;13(10):1679. doi: 10.3390/nano13101679 (PMC10221987; doi:10.3390/nano13101679)
Supplement: Supplementary file 1 [file nanomaterials-13-01679-s001.zip]

Archive with 1 entries (1 files):
- nanomaterials-2354735-supplementary.pdf
